# Supplementary material for: Quantification of fibrosis extend and airspace availability in lung: A semi-automatic ImageJ/Fiji toolbox
Source: PLoS One. 2024 Feb 29;19(2):e0298015. doi: 10.1371/journal.pone.0298015 (PMC10903859; doi:10.1371/journal.pone.0298015)
Supplement: S3 File — (ZIP) [file pone.0298015.s007.zip]

Archive with 41 entries (27 files):
- Lung-fibrosis-and-airspace-quantification-main/
- Lung-fibrosis-and-airspace-quantification-main/10_Airspace_detection/
- Lung-fibrosis-and-airspace-quantification-main/10_Airspace_detection/Airspace_detection.ijm
- Lung-fibrosis-and-airspace-quantification-main/10_Airspace_detection/README.md
- Lung-fibrosis-and-airspace-quantification-main/11_Visualization_tissue_airspace/
- Lung-fibrosis-and-airspace-quantification-main/11_Visualization_tissue_airspace/README.md
- Lung-fibrosis-and-airspace-quantification-main/11_Visualization_tissue_airspace/Visualization_tissue_airspace.ijm
- Lung-fibrosis-and-airspace-quantification-main/1_Sample_detection/
- Lung-fibrosis-and-airspace-quantification-main/1_Sample_detection/README.md
- Lung-fibrosis-and-airspace-quantification-main/1_Sample_detection/Sample_detection.ijm
- Lung-fibrosis-and-airspace-quantification-main/2a_Particle_filter_auto/
- Lung-fibrosis-and-airspace-quantification-main/2a_Particle_filter_auto/Particles_filter_auto.ijm
- Lung-fibrosis-and-airspace-quantification-main/2a_Particle_filter_auto/README.md
- Lung-fibrosis-and-airspace-quantification-main/2b_Particle_filter_manual/
- Lung-fibrosis-and-airspace-quantification-main/2b_Particle_filter_manual/Particles_filter_manual.ijm
- Lung-fibrosis-and-airspace-quantification-main/2b_Particle_filter_manual/README.md
- Lung-fibrosis-and-airspace-quantification-main/3_Border_definition/
- Lung-fibrosis-and-airspace-quantification-main/3_Border_definition/Border_definition.ijm
- Lung-fibrosis-and-airspace-quantification-main/3_Border_definition/README.md
- Lung-fibrosis-and-airspace-quantification-main/4_Air_ducts_identification/
- Lung-fibrosis-and-airspace-quantification-main/4_Air_ducts_identification/Air_duct_identification.ijm
- Lung-fibrosis-and-airspace-quantification-main/4_Air_ducts_identification/README.md
- Lung-fibrosis-and-airspace-quantification-main/5_Air_ducts_walls_definition/
- Lung-fibrosis-and-airspace-quantification-main/5_Air_ducts_walls_definition/Air_ducts_walls_definition.ijm
- Lung-fibrosis-and-airspace-quantification-main/5_Air_ducts_walls_definition/README.md
- Lung-fibrosis-and-airspace-quantification-main/6a_Parenchyma_extraction/
- Lung-fibrosis-and-airspace-quantification-main/6a_Parenchyma_extraction/Parenchyma_extraction.ijm
- Lung-fibrosis-and-airspace-quantification-main/6a_Parenchyma_extraction/README.md
- Lung-fibrosis-and-airspace-quantification-main/6b_MT_pre-processing/
- Lung-fibrosis-and-airspace-quantification-main/6b_MT_pre-processing/MT_pre-processing.ijm
- Lung-fibrosis-and-airspace-quantification-main/6b_MT_pre-processing/README.md
- Lung-fibrosis-and-airspace-quantification-main/7_Fibrosis_detection/
- Lung-fibrosis-and-airspace-quantification-main/7_Fibrosis_detection/Fibrosis_detection.ijm
- Lung-fibrosis-and-airspace-quantification-main/7_Fibrosis_detection/README.md
- Lung-fibrosis-and-airspace-quantification-main/8_Fibrosis_filter_auto/
- Lung-fibrosis-and-airspace-quantification-main/8_Fibrosis_filter_auto/Fibrosis_filter_auto.ijm
- Lung-fibrosis-and-airspace-quantification-main/8_Fibrosis_filter_auto/README.md
- Lung-fibrosis-and-airspace-quantification-main/9_Visualization_tissue/
- Lung-fibrosis-and-airspace-quantification-main/9_Visualization_tissue/README.md
- Lung-fibrosis-and-airspace-quantification-main/9_Visualization_tissue/Visualization_tissue.ijm
- Lung-fibrosis-and-airspace-quantification-main/README.md
