# Supplementary material for: Quantification of fibrosis extend and airspace availability in lung: A semi-automatic ImageJ/Fiji toolbox
Source: PLoS One. 2024 Feb 29;19(2):e0298015. doi: 10.1371/journal.pone.0298015 (PMC10903859; doi:10.1371/journal.pone.0298015)
Supplement: S3 File — (ZIP) [file pone.0298015.s007.zip › Lung-fibrosis-and-airspace-quantification-main/4_Air_ducts_identification/README.md]

This module allows to define the air ducts. It is based on a manual identification of anatomical structures over a binary mask (e.g., output of module 2b).

Briefly, the image is duplicated and anatomical structures are identified by the user. A visualization is assembled in real-time.

Output consists of: (1) overlay of ROI over original mask, and (2) ROI file.
