# Supplementary material for: Quantification of fibrosis extend and airspace availability in lung: A semi-automatic ImageJ/Fiji toolbox
Source: PLoS One. 2024 Feb 29;19(2):e0298015. doi: 10.1371/journal.pone.0298015 (PMC10903859; doi:10.1371/journal.pone.0298015)
Supplement: S3 File — (ZIP) [file pone.0298015.s007.zip › Lung-fibrosis-and-airspace-quantification-main/8_Fibrosis_filter_auto/README.md]

This module allows to remove false positive particles from the fibrosis selection. It is based on a size filter over a binary mask (e.g., output of module 7).

Briefly, the image is duplicated, and a size filter is applied. All remaining particles are described (i.e., area and perimeter), and a visualization is assembled.

Output consists of: (1) mask of ROI, (2) overlay of ROI over original mask, (3) ROI file, (4) measurements (area and perimeter) of all remaining particles, (5) summary of measurements (area and perimeter) of all remaining particles, and (6) settings (input file name, minimum particle size, maximum particle size, and number of remaining particles).
