# Supplementary material for: Quantification of fibrosis extend and airspace availability in lung: A semi-automatic ImageJ/Fiji toolbox
Source: PLoS One. 2024 Feb 29;19(2):e0298015. doi: 10.1371/journal.pone.0298015 (PMC10903859; doi:10.1371/journal.pone.0298015)
Supplement: S3 File — (ZIP) [file pone.0298015.s007.zip › Lung-fibrosis-and-airspace-quantification-main/9_Visualization_tissue/README.md]

This module allows to assemble a visualization of the ROI defined in previous steps (i.e., parenchyma, border, air ducts, air ducts walls, and fibrosis) over the original image.

Briefly, the original image is duplicated, and the various regions of interest are highlighted.

Output consists of: (1) RGB image of the sample with ROI highlighted.
